# Supplementary material for: Creation of TGMS Lines of Waxy Rice with Elite Physicochemical Properties of Starch via Waxy Gene Editing
Source: Foods. 2025 Oct 16;14(20):3530. doi: 10.3390/foods14203530 (PMC12563075; doi:10.3390/foods14203530)
Supplement: Supplementary file 1 [file foods-14-03530-s001.zip]

Archive with 4 entries (4 files):
- foods-3900327-supplementary Figure S1.jpg
- foods-3900327-supplementary Figure S2.jpg
- foods-3900327-supplementary Table S1.pdf
- foods-3900327-supplementary Table S2.pdf
